# Supplementary material for: Overexpression of the Kiwifruit Transcription Factor AaMYB44 Decreases the Cold Tolerance in Arabidopsis thaliana
Source: Plants (Basel). 2024 Nov 6;13(22):3126. doi: 10.3390/plants13223126 (PMC11597321; doi:10.3390/plants13223126)
Supplement: Supplementary file 1 [file plants-13-03126-s001.zip]

Archive with 1 entries (1 files):
- plants-3216874-supplementary.pdf
